# Supplementary material for: Multiple Model Evaluation of the Masseteric-to-Facial Nerve Transfer for Reanimation of the Paralyzed Face and Quick Prognostic Prediction
Source: Front Surg. 2022 Mar 15;9:735231. doi: 10.3389/fsurg.2022.735231 (PMC8964509; doi:10.3389/fsurg.2022.735231)
Supplement: Supplementary file 1 [file Table_1.XLS]

## Sheet: Table S1
Table S1. Demographics and Patient Characteristics
Characteristics	Value (percent)
Sex
Female	12 (60%)
Male	8 (40%)
Age, years
Median	40.5
Range	18-62
Time since onset of paralysis, months
Median	16.5
Range	2-192
Affected side
Right	9 (45%)
Left	11 (55%)
Causes of facial paralysis
Acoustic neurinoma	8 (40%)
Bell palsy	5 (25%)
Trauma	4 (20%)
Dermoid or epidermoid cysts in CPA	2 (10%)
Bacterial infection	1 (5%)
Preoperative adjunctive therapy
Traditional Chinese acupuncture	12 (60%)
Physical therapy	11 (55%)
Medication	9 (45%)
Interval of the onset of first facial contraction, months
Mean	2.32
Range	0.77-5.23
Follow-up, months
Mean	11.8
Range	6.6-24.7

## Sheet: Table S2
Table S2. Summary of preoperative and postoperative scores of 20 patients using three scales
Scales	Patients No.		1	2	3	4	5	6	7	8	9	10	11	12	13	14	15	16	17	18	19	20
Pre-operative FNGS2.0	Brow		6	5	6	6	6	5	6	5	5	6	6	6	6	5	6	6	6	6	6	6
	Eye		4	4	3	4	4	4	4	4	4	3	4	4	3	4	4	4	4	4	4	4
	Nasolabial fold		5	5	6	5	6	5	5	4	3	5	6	5	4	6	6	3	5	5	6	6
	Oral commissure		5	5	6	5	6	5	6	4	3	5	6	5	4	6	6	4	5	5	6	5
	Synkinesis		1	1	1	0	2	0	0	2	0	0	0	0	0	0	0	0	0	0	0	0
	Total movement score		21	20	22	20	24	19	21	19	15	19	22	20	17	21	22	17	20	20	22	21
	Final grade		5	5	5	5	6	4	5	4	4	4	5	5	4	5	5	4	5	5	5	5
Post-operative FNGS2.0	Brow		6	5	6	6	6	5	6	4	5	6	6	6	6	5	6	6	6	6	6	6
	Eye		3	4	3	3	3	2	3	4	3	2	3	3	3	3	4	2	2	3	3	3
	Nasolabial fold		2	3	2	2	4	2	3	2	2	3	3	2	2	3	5	2	3	3	3	4
	Oral commissure		2	2	2	2	4	2	3	3	2	3	3	2	2	3	5	2	3	4	3	3
	Synkinesis		1	1	1	1	1	0	0	1	0	0	1	1	0	1	0	0	1	0	0	0
	Total movement		14	15	14	14	18	11	15	14	12	14	16	14	13	15	20	12	15	16	15	16
	Final grade		3	4	3	3	4	3	4	3	3	3	4	3	3	4	5	3	4	4	4	4
Pre-operative Sunnybrook Facial Grading Scale Score	Resting symmetry		20	20	20	20	20	20	20	15	10	20	20	20	15	20	20	10	15	20	20	20
	Voluntary movement		40	40	36	28	32	40	40	44	56	40	28	40	52	28	28	48	40	32	28	40
	Synkinesis		4	3	3	0	0	1	1	7	2	1	0	1	0	0	0	0	0	0	0	0
	Total composite score		16	17	13	8	12	19	19	22	44	19	8	19	37	8	8	38	25	12	8	20
Post-operative Sunnybrook Facial Grading Scale Score	Resting symmetry		5	15	10	10	15	10	10	5	0	15	10	10	5	5	15	5	10	15	5	10
	Voluntary movement		68	56	68	64	52	64	64	56	68	60	52	56	64	56	40	60	60	56	56	60
	Synkinesis		3	3	4	3	0	1	2	3	2	1	2	5	1	2	0	1	2	3	2	1
	Total composite score		60	38	54	51	37	53	52	48	66	44	40	41	58	49	25	54	48	38	49	49
Pre-operative FaCE Scale	Facial Movement Score		0	0	8.33333	0	0	8.33333	0	8.33333	33.3333	16.6667	0	0	41.6667	0	0	16.6667	16.6667	0	0	0
	Facial Comfort Score		16.6667	41.6667	33.3333	50	16.6667	25	33.3333	41.6667	33.3333	0	25	16.6667	16.6667	41.6667	41.6667	0	0	8.33333	33.3333	8.33333
	Oral Function Score		50	25	62.5	75	62.5	62.5	62.5	62.5	75	50	62.5	62.5	87.5	62.5	50	37.5	25	37.5	37.5	62.5
	Eye Comfort Score		37.5	25	25	25	25	37.5	25	37.5	12.5	0	25	37.5	50	25	25	0	12.5	0	12.5	50
	Lacrimal Control Score		50	25	75	25	25	25	50	50	25	25	50	50	75	25	50	50	25	25	0	50
	Social Function Score		18.75	0	18.75	25	12.5	6.25	25	12.5	12.5	0	18.75	18.75	12.5	18.75	31.25	0	0	6.25	6.25	0
	Total Score		23.3333	16.6667	30	31.6667	20	23.3333	28.3333	30	30	11.6667	25	25	38.3333	26.6667	30	11.6667	10	10	15	20
Post-operative FaCE Scale	Facial Movement Score		33.3333	50	50	50	41.6667	50	41.6667	50	50	50	50	50	58.3333	41.6667	33.3333	50	41.6667	50	50	50
	Facial Comfort Score		58.3333	66.6667	75	66.6667	58.3333	66.6667	66.6667	58.3333	75	75	75	58.3333	75	58.3333	66.6667	50	50	66.6667	50	58.3333
	Oral Function Score		75	62.5	87.5	75	87.5	75	87.5	75	100	75	62.5	87.5	87.5	87.5	50	87.5	75	87.5	75	87.5
	Eye Comfort Score		75	50	75	50	62.5	50	75	62.5	62.5	50	50	75	50	62.5	50	75	50	50	62.5	62.5
	Lacrimal Control Score		75	50	75	50	50	50	50	50	75	75	75	50	75	75	100	75	75	75	50	100
	Social Function Score		62.5	43.75	43.75	56.25	56.25	43.75	62.5	50	43.75	56.25	56.25	50	62.5	43.75	50	62.5	50	43.75	50	68.75
	Total Score		60	53.3333	63.3333	58.3333	58.3333	55	63.3333	56.6667	63.3333	61.6667	60	60	66.6667	56.6667	53.3333	63.3333	53.3333	58.3333	55	66.6667

## Sheet: Table S3
Table S3. Summary of patients characteristics and data on preoperative and postoperative facial asymmetry index, width of palpebral fissure, philtrum deviation, and angle or excursion of oral commissure.
Clinical characteristics						FAI				WPF						PD				AD				OA				Paralyzed Side, Rest						Paralyzed Side, Smile						Non-paralyzed Side, Rest						Non-paralyzed Side, Smile
Patient No./Gender/Age, y	Cause	Duration, mo	Side	Follow-up, mo	Onset time, mo	Rest		Smile		Paralyzed Side, Rest		Non-paralyzed Side, Rest		Forced Eye Close		Rest		Smile		Rest		Smile		Rest		Smile		HE		VE		OE		HE		VE		OE		HE		VE		OE		HE		VE
						Preo	Posto	Preo	Posto	Preo	Posto	Preo	Posto	Preo	Posto	Preo	Posto	Preo	Posto	Preo	Posto	Preo	Posto	Preo	Posto	Preo	Posto	Preo	Posto	Preo	Posto	Preo	Posto	Preo	Posto	Preo	Posto	Preo	Posto	Preo	Posto	Preo	Posto	Preo	Posto	Preo	Posto	Preo	Posto
1/M/27	BT	2	R	6.83333	1.2	4.31469	1.84302	9.57651	1.41747	8.52415	7.55984	6.10371	7.79608	3.4728	0	2.3152	-0.535592	7.78749	0.899107	11.524	10.0867	17.9641	-2.24708	7.49586	5.88739	12.5288	-1.1244	22.7311	25.6326	13.4703	14.7653	26.4225	29.5811	23.7834	27.6326	11.7865	24.2624	26.5438	36.7726	21.2577	23.6245	19.2583	19.8446	28.684	30.8533	22.6258	28.5616	22.0996	23.1594
2/F/34	AN	6	R	12.6333	2.13333	4.52516	1.73537	9.15556	1.38136	9.31316	7.92172	7.36604	7.54033	5.73513	0.708729	1.78902	0.872544	2.94662	1.30781	15.816	3.036	16.4732	3.08799	9.58886	1.21437	13.1994	4.15317	18.8373	21.3806	4.31469	10.2047	19.3251	23.691	19.7844	26.7484	9.57651	17.3078	21.9803	31.8597	19.7844	20.3822	10.8393	11.09	22.5592	23.204	21.0473	29.4457	19.153	21.3883
3/F/18	DC	39	L	8.7	2.86667	3.22161	0.21437	8.40991	0.736655	9.13895	7.50296	8.12351	7.50296	2.5386	0	3.75712	2.67963	7.71733	1.1576	0.261932	0.643107	4.51351	0.936211	4.17044	0.577268	15.6368	0.739259	17.2625	21.2227	10.459	14.5772	20.1837	25.7468	14.3463	24.4148	10.7845	15.3645	17.9478	28.8471	21.7304	21.3299	13.3022	15.0059	25.4786	26.0795	24.5372	24.5201	21.6679	15.9959
4/M/43	BT	5.5	L	24.7	1.56667	5.8516	0.47249	8.26857	0.243705	12.8481	11.1666	10.6855	8.26857	7.12369	0	7.75974	1.8511	11.4488	2.55891	8.48836	-1.80523	11.6946	-1.57499	7.0284	2.60256	11.4588	0.68044	21.2439	25.4821	7.12369	7.32359	22.4064	26.5136	20.099	23.7613	7.63253	9.2608	21.4994	25.5022	25.1873	24.097	12.8481	9.21355	28.275	25.7983	26.9683	27.5387	17.1732	9.87006
5/M/62	BP	38	L	12.7667	2.53333	7.36539	3.54364	11.1564	4.45487	4.46606	5.20612	5.1991	5.45124	1.94966	0	5.63235	2.42993	13.431	3.74465	17.562	15.1513	15.1098	6.61355	8.61899	8.49369	10.358	5.29446	29.0283	26.8305	3.89932	5.66983	29.289	27.423	25.804	26.9317	5.41573	11.9222	26.3662	29.4526	25.9955	26.7292	12.2395	13.6683	28.7328	30.0212	31.0863	29.0579	15.8139	17.1107
6/F/48	AN	16	R	18.5333	1.76667	3.93147	0.23152	10.6855	6.59498	9.61026	8.56624	7.97215	7.98744	4.14989	0	3.18415	1.88368	6.78977	0.844339	8.87618	-0.327753	16.7703	0.0455708	3.71899	0	11.0409	-0.139734	23.2612	21.689	10.2655	11.3445	25.4257	24.4767	25.6008	26.7332	11.3534	14.6361	28.0053	30.4775	20.4218	21.9944	13.1049	11.3445	24.265	24.7477	24.599	26.4463	21.1485	14.5064
7/M/43	BT	2.4	L	14	1.43333	9.33167	1.6635	7.83792	2.08693	9.21355	7.03507	7.67796	7.17133	4.49673	0	4.96114	1.6388	7.11442	1.32641	19.4385	2.43326	9.49636	1.20254	10.0155	0.968675	7.36156	0.942539	26.6957	25.2076	3.54367	12.2748	26.9298	28.0373	26.4577	28.7422	10.129	16.8316	28.3303	33.3079	24.8057	24.2514	12.6391	13.1111	27.8401	27.5687	29.5429	28.9521	17.364	17.7807
8/F/39	AN	49	R	8.2	3.16667	2.1705	0.586222	7.89273	3.2194	8.06186	7.9317	9.61221	8.78919	2.06714	0.40139	0.413429	-0.857481	2.20996	0.47249	5.522	3.7428	6.70244	11.4741	1.70618	1.88405	8.6425	8.48737	25.8393	24.7598	9.50886	9.4323	27.5334	26.4956	26.5714	30.486	19.4687	20.0709	32.9404	36.4998	22.7386	24.1167	10.9559	11.0401	25.2403	26.5235	30.2028	29.1369	28.0981	28.9681
9/F/47	BT	19	L	13.3	1.26667	4.46382	2.58102	9.6416	3.95753	8.67693	9.08968	8.03419	8.41637	4.92764	0	1.28547	1.34662	7.17721	7.51862	-0.167746	-2.13808	8.48512	5.80214	0.26649	0.278013	8.89104	6.78872	22.71	21.7903	10.498	10.9974	25.019	24.4082	24.2097	26.3613	11.2479	13.7829	26.695	29.7471	23.3527	24.4636	10.7123	11.2218	25.6924	26.9146	29.8872	31.3089	19.7105	20.6482
10/F/31	BP	17	R	14.6333	1.7	6.22807	1.40665	9.54301	1.6076	10.5155	8.91315	8.41241	8.21212	5.16204	0	2.71155	1.40484	7.93378	4.11418	11.2674	8.35336	9.67989	4.39756	6.58727	6.12022	12.5771	5.14596	23.2992	21.474	10.6453	12.1418	25.6159	24.6689	22.0941	25.7889	13.5577	18.6643	25.9222	31.8343	21.9937	21.5743	15.8757	16.7577	27.1249	27.318	28.3206	27.6954	24.8056	23.4809
11/M/31	AN	50	L	11.8333	2.96667	2.56106	-1.00661	2.96821	-0.841891	10.4491	8.95882	9.32227	9.56278	4.50747	0	3.58549	1.8119	12.0707	-1.89425	9.36487	-4.04865	-2.90905	-2.14065	6.34019	-1.43508	6.16693	2.80581	19.9763	23.152	8.1954	10.3681	21.592	25.3675	15.7315	24.0991	7.12369	13.365	17.2692	27.5571	20.5909	25.0646	12.7029	9.16014	24.194	26.686	30.9683	31.7814	12.1696	16.1037
12/M/25	DC	2	L	22.7	0.766667	2.72376	1.43208	10.7816	3.93823	8.0578	8.59249	6.58243	7.87645	4.08565	0	2.61027	1.1934	9.41969	-2.46087	-3.74947	0.131953	-0.670161	1.47939	2.96325	1.10971	11.8024	4.38104	20.2013	23.7487	12.8244	11.6953	23.9281	26.4723	16.5696	26.8515	13.3918	16.4689	21.3047	31.4997	28.0321	25.5388	15.3212	12.6501	31.9458	28.5001	29.0535	32.3412	22.925	21.0039
13/F/20	BP	192	L	15.1333	5.23333	4.65427	1.1349	6.68305	2.11485	10.6213	10.2141	8.11513	10.3276	6.08635	0	2.98351	-0.22698	8.11513	2.44877	8.86419	0.232904	4.00511	3.40397	5.35581	0.690685	6.05219	1.76245	24.1067	23.2376	12.7694	16.4561	27.2799	28.4744	21.9586	25.8234	14.6788	17.364	26.413	31.1184	22.993	23.8329	17.185	17.0235	28.7054	29.2884	25.4318	24.8198	19.7034	18.9223
14/M/36	AN	19	L	10.9	2.16667	3.92757	1.38912	7.9585	3.26155	10.0256	9.2441	8.47529	8.26677	5.89136	0	5.37457	1.30781	7.9585	3.94457	0.670628	0.812692	3.36536	1.79855	4.93922	1.28378	11.6727	2.84361	17.364	22.1808	7.9585	11.2468	19.1009	24.8692	16.3304	25.6947	8.37193	14.8305	18.3514	29.6675	24.4956	23.3661	11.576	12.2675	27.0932	26.3906	30.6971	28.2503	18.0875	17.51
15/M/49	BI	8.5	R	6.86667	2.5	4.94611	2.61027	6.12847	2.04282	8.41891	7.94431	6.41942	7.60384	2.3152	1.72376	5.99847	5.44753	8.0578	6.69592	6.21813	12.9037	5.00561	1.36309	4.98051	8.65766	6.48021	2.51573	23.152	22.7409	9.68175	10.349	25.0948	24.985	22.8115	24.4004	11.122	14.8951	25.3784	28.5874	25.1515	22.5845	13.8912	17.2505	28.7326	28.419	28.1456	26.6274	16.91	17.137
16/F/25	BP	13	R	7.06667	2.7	3.11316	1.40656	6.32675	1.30609	9.13864	7.83655	7.63227	7.43467	3.11316	0	0.401698	-0.602811	4.61953	1.10515	3.3567	1.78699	6.36606	0.531139	1.62586	0.364163	8.85114	1.52753	23.2985	24.4139	7.63227	9.14264	24.5168	26.0696	21.5913	25.519	8.43566	15.7736	23.1807	30.0004	22.696	23.0073	8.93779	9.44404	24.3924	24.8702	31.935	27.227	16.7709	17.1801
17/F/46	AN	18	R	6.63333	2.43333	11.5233	5.01238	4.19029	6.81684	8.48533	7.61882	7.54252	7.11758	2.82844	0	7.54252	1.9047	5.97116	3.40842	20.9427	6.2224	6.61441	-2.5121	15.3476	6.07513	11.0778	1.70812	19.3801	21.453	4.50456	11.6287	19.8967	24.402	20.6372	23.1572	11.9423	19.6485	23.8435	30.3697	24.5132	23.7587	16.5516	16.4406	29.5779	28.8924	29.1225	27.2673	21.6847	21.1522
18/F/42	AN	34	L	7.13333	3.1	5.50359	0.702433	7.48489	2.1073	8.36546	7.52607	7.8151	7.12468	1.20055	0	5.65842	1.50521	7.02063	2.80973	-1.40815	-1.99745	4.12035	0.20692	0.211733	0.38453	4.06571	-0.310033	23.5554	20.7719	8.36834	7.82711	26.7934	22.1977	24.4266	27.4744	11.5741	14.4327	27.03	31.0346	26.087	24.0834	8.55179	8.12815	27.453	25.4181	26.9396	26.682	15.2252	14.1396
19/F/54	AN	21	R	6.6	3.2	5.32239	1.6092	9.84141	0.502874	8.63634	8.14657	6.42704	6.83909	3.81606	0	2.51056	1.40805	7.33085	2.11207	19.0669	6.7446	13.4938	6.61285	10.6026	3.83164	9.97206	4.11819	19.482	21.6236	1.10465	5.43104	19.5133	22.2952	20.1849	25.0431	4.61944	9.85634	20.7068	26.9129	21.2896	21.9253	8.73676	8.34772	23.0125	23.4607	25.5073	25.2443	12.6532	13.477
20/F/21	BP	8	L	6.76667	1.6	1.80861	0.705221	9.74639	-0.604475	8.84209	7.65669	6.43061	6.1455	2.11004	0	1.80861	0.705221	9.74639	3.22387	1.966	2.27269	0.784445	1.85275	1.70395	0.903237	8.96682	2.59275	21.5024	22.7686	9.14352	10.5783	23.3657	25.1059	19.6937	25.8917	12.6603	17.5298	23.4121	31.2678	22.4067	21.9626	10.4497	11.2835	24.7236	24.6916	31.2487	27.5036	20.6985	19.9477
Abbreviations
AD, angular difference of the oral commissure between the healthy and paralyzed sides
AN, acoustic neurinoma;
BI, bacterial infection (suppurative otitis media);
BP, bell palsy;
BT, brain trauma;
DC, dermoid or epidermoid cysts in CPA;
FAI, Facial Asymmetry Index;
HE, horizontal excursion;
L, left;
OA, overall angle of the bilateral oral commissure;
OE, overall excursion;
PD, philtrum deviation;
Preo, preoperative;
Posto, postoperative;
R, right;
VE, vertical excursion;
WPF, width of palpebral fissure.
[truncated: 2 more columns]
